# Supplementary material for: Age and Sex Specific Prevalence of Clinical and Screen-Detected Atrial Fibrillation in Hospitalized Patients
Source: J Clin Med. 2021 Oct 22;10(21):4871. doi: 10.3390/jcm10214871 (PMC8584962; doi:10.3390/jcm10214871)
Supplement: Supplementary file 1 [file jcm-10-04871-s001.zip]

Archive with 1 entries (1 files):
- jcm-1413565-supplementary.pdf
